# Supplementary material for: Genetic Insights and Diagnostic Challenges in Highly Attenuated Lysosomal Storage Disorders
Source: Genes (Basel). 2025 Jul 30;16(8):915. doi: 10.3390/genes16080915 (PMC12385809; doi:10.3390/genes16080915)
Supplement: Supplementary file 1 [file genes-16-00915-s001.zip]

Archive with 1 entries (1 files):
- genes-3769918-supplementary.pdf
